# Supplementary material for: The Pm5e Gene Has No Negative Effect on Wheat Agronomic Performance: Evidence From Newly Established Near-Isogenic Lines
Source: Front Plant Sci. 2022 Jun 8;13:918559. doi: 10.3389/fpls.2022.918559 (PMC9216190; doi:10.3389/fpls.2022.918559)
Supplement: Supplementary file 1 [file Data_Sheet_1.xlsx]

## Sheet: Table S1
Table S1 Comparison of agronomic traits between H962R and H962S
Line	Awn	Glume color	Kernel color	Days from planting to			Plant height (cm)	Spike length (cm)	No. of spikelets per spike	No. of kernels per spike
				Heading	Flowering	Maturity
H962R	Short	White	White	211.7 a	217.7 a	252 a	83.4 a	8.1 a	20.8 a	49.7 a
H962S	Short	White	White	212.0 a	217.3 a	252 a	85.6 a	8.4 a	21.8 a	47.1 a
Note: different letters after values within each column indicate significant difference at P < 0.05 determined by the Least Significant Difference (LSD) method.

## Sheet: Table S2
Table S2 Reaction patterns of different wheat cultivars/lines possessing known powdery mildew resistance genes after inoculation with 103 isolates of Blumeria graminis f. sp. tritici collected in 2011-2016
Name	Place of collection	Year of collection	Chancellor	Festival	Ulka/*8Cc	Asosan	CI 14121	Sonora/8*Cc	Courtot	Khaphi/8*Cc	VPM1	CI 14125	Fuzhuang 30	Coker 747	CI 141879	PI 361879	96-282	96-283	Amigo	96-286	R43/R77/6*Bainong 3217	Chiyacao	2636-24R	Zhongzuo 9504	H962R	H962S	Hongjuanmang	Xiaobaidong
				Pm1a	Pm2	Pm3a	Pm3b	Pm3c	Pm3g	Pm4a	Pm4b	Pm5a	Pm5e	Pm6	Pm7	Pm8	Pm13	Pm16	Pm17	Pm19	Pm21	Pm24	Pm33		PmH962		PmH	Mlxbd
Bg12	Beijing	2011	3	0	0	3	0	3	3	0	0	3	0	0	3	3	0	0	0	3	0	0	0	3	0	3	0	0
Bg67-3	Beijing	2011	3	3	0	3	3	3	3	3	3	3	0	3	3	3	3	0	0	3	0	0	3	3	0	4	0	0
Bg68-1	Beijing	2011	3	0	0	3	0	1	3	0	0	3	1	1	3	3	0	0	0	3	0	0	0	3	0	3	0	0
Bg68-2	Beijing	2011	3	0	0	3	4	3	3	0	0	3	0	0	3	3	0	0	0	3	0	0	0	4	1	4	1	1
Bg68-3	Beijing	2011	3	3	0	3	0	3	3	0	0	0	0	1	3	3	0	0	3	3	1	0	0	3	0	3	0	0
Bg87	Beijing	2011	3	3	0	3	0	3	3	0	0	3	1	3	3	3	0	0	3	3	0	0	0	4	1	3	1	1
Bg91-2	Beijing	2011	4	4	4	3	3	3	3	3	3	4	0	3	1	3	3	0	3	3	3	3	3	4	0	3	0	0
E03	Beijing	/	3	1	0	3	1	3	3	0	0	3	0	0	3	3	0	0	3	3	0	0	0	3	0	3	0	0
E09	Beijing	/	4	3	0	3	3	3	4	1	0	4	0	3	4	3	3	1	3	3	0	0	0	4	0	3	0	0
E16	Beijing	/	4	3	0	3	3	3	3	3	3	3	0	3	3	3	0	0	0	3	0	0	3	4	0	4	0	0
Bg69-1	Cixian, Hebei	2011	3	0	0	3	0	0	3	3	3	3	0	3	3	3	0	0	0	3	0	0	1	4	0	4	0	0
Bg69-2	Cixian, Hebei	2011	3	3	0	3	0	0	3	3	3	3	0	3	4	3	0	0	0	3	0	0	3	4	0	4	0	0
Bg69-3	Cixian, Hebei	2011	3	3	0	3	0	3	1	3	3	1	0	0	3	1	0	0	0	3	0	0	1	4	0	4	0	0
Bg49-1	Guanxian, Shandong	2011	4	3	0	3	0	3	3	3	3	3	1	0	3	3	0	0	0	3	0	0	3	3	0	4	0	0
Bg49-2	Guanxian, Shandong	2011	4	3	0	0	3	3	0	3	0	3	0	0	3	3	0	0	3	3	0	0	3	4	0	4	0	0
Bg70	Gucheng, Hebei	2011	3	4	0	3	3	3	3	3	3	3	0	3	3	3	0	0	3	4	0	0	3	4	0	4	0	0
Bg70-1	Gucheng, Hebei	2011	4	0	4	4	4	4	4	4	4	4	4	3	4	4	1	0	4	4	0	0	3	4	3	4	3	3
Bg70-2	Gucheng, Hebei	2011	4	3	0	3	3	3	3	3	3	3	3	3	3	3	0	0	3	3	0	0	1	4	3	4	3	3
Bg70-3	Gucheng, Hebei	2011	4	4	0	4	4	4	4	4	4	4	0	3	4	4	0	0	4	4	0	0	3	4	0	4	0	0
E18	Guizhou	/	3	3	3	3	3	4	3	3	3	3	0	3	4	3	0	0	3	3	0	0	3	3	0	4	0	0
Bg30	Gushan, Shandong	2011	3	3	0	3	3	3	3	3	3	3	3	3	3	3	4	0	3	3	0	0	3	3	0	3	3	0
Bg88-2	Haiyang, Shandong	2011	3	3	3	4	0	4	4	4	4	4	0	3	3	3	3	0	4	4	0	1	4	4	0	4	0	0
Bg88-3	Haiyang, Shandong	2011	3	0	0	3	0	3	3	3	3	3	0	3	3	3	0	0	3	3	0	0	3	4	0	3	0	0
Bg60-1	Handan, Hebei	2011	3	3	3	3	3	3	3	3	3	3	0	3	3	3	0	0	0	3	0	0	3	3	0	3	0	0
Bg60-2	Handan, Hebei	2011	4	3	0	3	0	3	4	3	3	4	0	0	1	3	0	0	0	3	0	0	3	4	0	4	0	0
Bg63-1	Hengshui, Hebei	2011	4	3	3	3	0	3	4	3	3	4	0	3	3	3	0	0	0	3	0	0	3	4	0	4	0	0
Bg58-2	Huanghua, Hebei	2011	3	3	3	3	3	3	3	3	3	3	0	3	3	3	3	0	0	3	0	0	3	3	0	3	0	0
Bg61-2	Huanghua, Hebei	2011	3	0	1	3	3	3	3	3	3	3	0	3	3	3	0	0	0	3	0	1	3	3	0	3	0	0
Bg86-1	Jiangsu, Yangzhou	2011	3	0	0	3	3	3	3	3	3	3	1	3	3	1	0	0	3	4	0	0	0	4	0	4	0	0
Bg86-2	Jiangsu, Yangzhou	2011	3	3	0	3	0	3	3	3	3	3	0	0	3	3	0	0	3	3	0	0	0	4	0	4	0	0
Bg86-3	Jiangsu, Yangzhou	2011	3	0	0	0	3	3	3	0	0	3	0	2	3	3	3	0	1	3	0	0	0	4	0	4	0	0
Bg86-4	Jiangsu, Yangzhou	2011	3	0	0	3	3	3	3	0	0	3	3	3	1	3	3	0	3	4	0	3	0	4	3	4	3	3
Bg52-1	Jinan, Shandong	2011	4	0	3	1	0	4	3	0	0	3	3	3	3	3	0	0	3	3	0	0	0	4	3	3	3	3
Bg79-1	Jining, Shandong	2011	3	4	3	3	3	3	3	3	3	3	1	3	3	4	0	0	1	4	0	0	0	4	0	4	0	0
Bg79-2	Jining, Shandong	2011	3	3	0	3	3	3	3	3	3	3	0	3	3	0	0	0	0	3	0	0	0	4	0	3	0	0
Bg79-3	Jining, Shandong	2011	3	1	0	3	0	3	3	2	2	3	0	2	3	3	0	0	3	0	0	0	3	3	0	3	0	0
Bg80-3	Juxian, Shandong	2011	3	1	0	3	0	3	2	3	3	1	0	0	3	3	0	0	0	3	0	0	3	3	0	3	0	0
Bg51-1	Laiyuan, Hebei	2011	3	3	0	3	3	3	0	0	0	3	0	3	3	3	0	0	0	3	0	0	0	4	0	4	0	0
Bg76-1	Lankao, Henan	2011	4	4	4	3	4	4	4	4	4	4	0	0	4	3	3	0	4	3	0	0	3	4	0	4	0	0
Bg76-3	Lankao, Henan	2011	3	1	0	2	2	3	1	1	0	3	1	3	0	3	3	0	3	0	0	0	0	3	0	3	0	0
Bg48-1	Liaocheng, Shandong	2011	4	3	0	3	3	3	3	3	3	3	0	0	3	3	0	0	3	3	0	0	3	4	0	4	0	0
Bg48-2	Liaocheng, Shandong	2011	3	3	0	3	0	3	3	3	3	3	0	3	3	3	0	0	3	3	0	0	3	4	0	3	0	0
Bg46-1	Pingdu, Shandong	2011	4	3	3	3	4	3	3	3	3	4	0	3	3	4	3	0	4	3	0	0	3	4	0	4	0	0
Bg81-2	Pingyi, Shandong	2011	3	0	0	3	3	3	3	3	3	3	0	3	3	3	0	0	3	3	0	1	2	3	1	3	1	1
Bg81-3	Pingyi, Shandong	2011	3	3	0	3	3	3	3	3	3	3	0	3	3	3	0	0	1	3	0	0	3	4	0	4	0	0
Bg53-1	Qingzhou, Shandong	2011	4	3	0	3	1	3	4	1	0	3	0	1	3	3	3	0	3	3	0	0	0	4	0	4	0	0
Bg50-1	Renping, Shandong	2011	4	3	3	3	3	3	3	3	3	3	0	3	3	3	3	0	0	3	0	0	3	3	0	4	0	0
Bg62-1	Renqiu, Hebei	2011	3	3	3	3	3	3	3	3	3	3	0	3	3	3	0	0	0	3	0	0	3	3	0	4	0	0
Bg71-2	Shahe, Hebei	2011	3	0	0	3	3	3	3	3	3	3	0	2	3	3	0	0	0	3	0	0	3	3	0	3	0	0
Bg71-3	Shahe, Hebei	2011	4	0	0	4	4	4	4	4	4	4	4	1	4	4	1	0	4	4	0	0	3	4	3	4	3	3
Bg72	Shijiazhuang, Hebei	2011	3	1	0	3	0	3	3	1	1	3	0	2	0	3	0	0	0	3	0	0	0	3	0	3	0	0
Bg39-1	Shoushan, Shandong	2011	3	3	0	3	0	3	3	3	3	3	0	0	3	3	0	0	0	3	0	0	3	3	0	3	0	0
Bg82-1	Shoushan, Shandong	2011	3	3	4	3	3	3	4	4	4	4	0	3	3	2	1	0	3	4	0	0	3	4	0	4	0	0
Bg82-2	Shoushan, Shandong	2011	3	3	0	3	3	3	3	3	3	3	0	0	3	0	0	0	0	3	0	0	1	3	0	3	0	0
Bg82-3	Shoushan, Shandong	2011	3	3	0	0	1	0	0	1	0	1	1	0	1	3	0	0	0	3	0	0	0	3	0	3	0	0
E11	Unkonwn	/	3	3	0	3	3	3	3	3	3	3	0	3	3	1	0	1	1	3	0	0	3	4	0	4	0	0
E20	Unkonwn	/	4	3	0	3	3	3	4	0	0	3	0	3	3	4	4	0	4	3	0	0	0	4	0	3	0	0
E21	Unkonwn	/	3	0	0	3	0	3	3	0	0	3	0	0	3	3	0	0	0	3	0	0	0	3	0	3	0	0
Bg83-1	Wendeng, Shandong	2011	3	3	3	3	0	3	0	0	0	3	0	0	3	3	0	0	0	3	0	0	0	3	1	4	1	1
Bg83-2	Wendeng, Shandong	2011	3	3	3	3	0	0	3	0	0	0	0	0	3	1	0	0	0	3	0	0	0	3	0	3	0	0
Bg89-1	Wenjiang, Sichuan	2011	3	3	0	0	3	3	3	3	1	3	0	3	3	3	3	0	3	3	0	3	3	4	0	3	0	0
Bg90-1	Wenjiang, Sichuan	2011	3	0	0	3	3	3	3	3	3	3	0	3	0	3	0	0	0	3	0	3	3	4	0	3	0	0
Bg43-3	Wubei, Shandong	2011	4	3	3	3	3	3	3	3	3	3	0	3	3	3	3	0	3	3	0	0	3	4	0	3	0	0
Bg77-1	Xihua, Henan	2011	3	0	3	3	0	0	3	3	3	2	0	3	3	3	0	0	0	3	0	0	3	4	0	4	0	0
Bg77-3	Xihua, Henan	2011	3	0	0	3	3	3	3	3	3	3	0	3	3	3	0	0	1	3	0	0	3	3	0	4	0	0
Bg57-2	Xingtai, Hebei	2011	3	3	3	3	3	3	3	3	3	3	0	3	3	3	0	0	0	3	0	0	3	3	0	3	0	0
Bg57-3	Xingtai, Hebei	2011	4	0	0	0	4	4	4	4	4	4	0	3	4	4	3	0	4	4	0	0	3	4	0	4	0	0
Bg57-4	Xingtai, Hebei	2011	4	3	0	0	4	4	3	4	4	3	0	0	4	3	2	0	2	4	0	0	4	4	0	3	0	0
Bg57-5	Xingtai, Hebei	2011	3	0	0	3	3	3	3	0	0	3	0	3	3	1	0	0	0	3	0	0	0	4	0	4	0	0
Bg65-1	Xingyang, Henan	2011	4	3	0	3	3	3	3	0	0	3	0	3	0	3	0	0	3	3	0	0	0	3	0	4	0	0
Bg65-2	Xingyang, Henan	2011	4	3	0	3	3	3	3	0	0	3	0	3	3	3	0	0	0	3	0	0	0	4	0	4	0	0
Bg78-1	Xinxiang, Henan	2011	4	0	0	0	0	4	3	4	4	4	0	0	4	3	3	0	3	4	0	2	4	4	0	3	0	0
Bg78-2	Xinxiang, Henan	2011	3	3	1	3	3	3	3	3	3	3	0	3	3	0	0	0	3	3	0	0	3	3	0	3	0	0
Bg78-3	Xinxiang, Henan	2011	3	1	0	1	0	2	1	1	1	2	0	2	3	3	0	0	0	1	0	0	1	3	0	3	0	0
Bg75-1	Xunxian, Henan	2011	3	0	0	3	0	3	3	3	3	3	0	3	2	3	0	0	0	3	0	0	3	4	2	4	2	2
Bg75-2	Xunxian, Henan	2011	3	0	0	3	3	3	3	3	3	3	0	3	3	1	0	3	0	3	0	0	3	3	1	3	1	1
Bg75-3	Xunxian, Henan	2011	3	3	0	3	1	3	2	3	3	3	0	3	3	3	0	0	0	3	0	0	3	3	0	3	0	0
Bg56-3	Xushui, Hebei	2011	4	3	3	3	4	3	4	3	3	0	0	4	3	4	0	0	0	3	0	0	4	4	0	4	0	0
Bg40-1	Yantai, Shandong	2011	4	3	0	3	4	4	3	0	1	3	0	3	3	4	0	0	0	3	0	0	0	4	0	4	0	0
Bg41-2	Yantai, Shandong	2011	3	3	0	3	3	3	3	0	0	3	0	3	3	3	3	0	3	3	0	0	0	3	0	3	0	0
Bg42-2	Yantai, Shandong	2011	4	4	4	0	3	3	3	4	4	4	0	3	4	4	0	0	0	3	0	0	0	4	0	4	3	0
Bg73-2	Yuanshi, Hebei	2011	4	0	0	0	4	4	4	4	4	4	0	4	4	4	3	0	4	4	0	0	3	4	0	3	0	0
Bg73-3	Yuanshi, Hebei	2011	3	0	0	3	3	3	3	3	1	3	0	1	3	3	0	0	0	0	0	0	3	3	0	3	0	0
Bg66-1	Yuci, Shanxi	2011	4	4	1	3	3	3	4	3	3	3	0	3	3	3	0	0	0	3	0	0	3	4	0	3	0	0
E22	Yunan	/	4	3	0	3	3	4	4	3	3	3	0	3	4	4	0	0	0	3	0	0	3	4	0	3	0	0
Bg84-1	Yuncheng, Shandong	2011	3	3	3	1	1	3	4	0	0	3	3	3	3	2	2	0	2	4	0	0	0	4	3	4	3	3
Bg84-2	Yuncheng, Shandong	2011	4	2	0	3	1	4	4	4	4	4	0	4	4	4	0	0	4	4	0	0	3	4	0	4	0	0
Bg84-3	Yuncheng, Shandong	2011	3	0	3	3	0	3	3	3	3	3	0	0	3	3	0	0	0	3	0	0	1	3	0	3	0	0
Bg44-3	Zhanhua, Shandong	2011	3	0	0	3	1	3	3	3	3	3	0	3	3	3	0	0	0	3	0	0	3	3	0	3	0	0
Bg44-4	Zhanhua, Shandong	2011	3	3	0	1	0	3	1	0	0	3	0	0	0	3	0	0	0	3	0	0	0	4	0	3	0	0
Bg44-5	Zhanhua, Shandong	2011	3	1	3	3	3	3	3	3	1	3	0	3	3	3	0	0	1	3	0	0	0	3	0	3	0	0
Bg44-6	Zhanhua, Shandong	2011	3	1	3	3	3	3	3	0	0	3	0	3	0	3	0	0	0	0	0	0	0	3	0	3	0	0
Bg32	Zhaoyuan, Shandong	2011	3	1	0	3	3	3	3	0	0	0	3	3	3	3	0	0	0	3	0	0	0	3	0	3	0	3
Bg85-1	Zhaoyuan, Shandong	2011	4	2	2	2	4	4	4	0	0	3	3	4	4	3	3	0	4	4	0	0	0	3	3	3	3	3
Bg85-2	Zhaoyuan, Shandong	2011	3	0	0	3	3	3	3	3	0	3	3	3	3	3	0	0	0	3	0	0	1	4	3	4	3	3
Bg85-3	Zhaoyuan, Shandong	2011	4	3	0	1	4	4	4	0	0	4	4	4	4	4	1	0	4	4	0	2	0	4	3	3	3	3
Bg59-1	Zhengding, Hebei	2011	3	1	0	3	3	3	3	3	3	3	0	3	3	3	0	0	0	3	0	0	3	4	0	3	0	0
Bg2	Zhengzhou, Henan	2011	4	1	0	3	0	3	4	1	0	3	0	0	4	3	0	0	0	3	0	0	3	4	0	3	0	0
Bg74-1	Zhuozhou, Hebei	2011	3	0	0	3	3	3	0	0	0	3	0	3	3	3	0	0	0	3	0	0	0	3	0	3	0	0
Bg74-2	Zhuozhou, Hebei	2011	3	0	0	3	3	3	3	3	0	3	0	3	3	3	0	0	0	3	0	0	0	4	0	4	0	0
Bg74-3	Zhuozhou, Hebei	2011	3	0	0	0	3	3	3	0	0	3	0	3	3	3	0	0	3	4	0	0	0	4	1	4	1	1
Bg45-1	Zibo, Shandong	2011	3	3	0	3	3	3	3	3	0	4	0	0	3	0	3	0	0	3	0	0	0	3	0	3	0	0
Bg45-3	Zibo, Shandong	2011	3	0	0	0	3	3	3	3	3	4	0	0	3	3	0	0	0	3	0	0	3	4	0	3	0	0

## Sheet: Table S3
Table S3 Primers used in this study
Primer	Forward primer (5'–3')	Reverse primer (5'–3')	Application	Reference
2P1 and 2P2	ACAATCTGAAAATCTGGACA	TCATATTGAGACTCCTATAA	Primers specific for the genus Thinopyrum	Wei and Wang, 1995
ω-sec-P1 and ω-sec-P2	ACCTTCCTCATCTTTGTCCT	CCGATGCCTATACCACTACT	Primers specific for the 1RS chromosome of rye	Froidmont,1998
Xgwm783	AAAAGAAGTGTGAAAATTCA	GTAGGACTTCCTCTCATTTT	Primers linked to PmH962	GrainGenes 2.0
XTC17	AGCTCCTCGAGGTCAGAG	CTTGGTGTTGGCGTACTC		Current study
Xics-X27	CTTTGCCACTTGAATCAGCA	GGAATATCTTGACAGCCGGA		Current study
Xics-NL2	TGCTGCGAGTGTTGGAC	AAATCCTGCCAGCGTCT		Current study
Xics-X5	CACGGCATGGTCACAGA	TTCCCAAGGACATAACAGAGT		Current study
P1	AGACGCAGAGGTTTCCAGTG	GTCCCTTCCACAACACCGAT	Primers used to amplified Pm5 sequence from H962S and KN199	Current study
P2	TCAGCAGAGCAATGGTCCAG	TACCCCAGAGAGCGAACAGA		Current study
P3	TTCCTTTGTCGTGCATCCAT	GTCCCTTCCACAACACCGAT		Current study
P4	TCTGCAAGAGGCCAAGATGG	CAGCACCCAGAAACAATGGC		Current study
P5	CCCCAAGAAGTTCCCCTCAT	TCTTGCAGACCTGTCACGAT		Current study
P6	ACGACAaGACACTCAAGGTG	GGGTGTGCTAGAGTTGATTC		Current study
P7	AGGCCATGGACACCGATTAT	CGACTCGGCAACTTTTACGT		Current study
P8	GACTCACGTACTTCAAGTTC	GCCTTTGATGATAACGCTCTG		Current study
NLR	CCAAATCGAGATTTCCCTGG	GCACAAGAGAGTTTCTAGAG	Primers used to amplified Pm5e sequence from H962R, Fuzhuang 30, Baimangduomai, Chinese Spring, Nongda 015, Hope, and Mission	Xie et al. 2020

## Sheet: Table S4
Table S4 Infection types of H962R, H962S, and Zhongzuo 9504 to 33 Blumeria graminis f. sp. tritici isolates collected in 2018-2020
Bgt isolates	Place of collection	Year of collection	H962R	H962S	Zhongzuo 9504
A25	Beijing	2018	0	3	4
A28	Beijing	2018	0;	3	4
A29	Beijing	2018	0	3	4
A45	Beijing	2018	0	3	4
A50	Beijing	2020	0	4	4
A5	Baoding, Hebei	2018	0;	3	4
A52	Baoding, Hebei	2020	0;	3	4
A6	Baoding, Hebei	2018	0	4	4
A3	Cangzhou, Heibei	2018	0	4	4
A8	Cangzhou, Heibei	2018	0	3	4
A9	Cangzhou, Heibei	2018	0	4	4
A11	Handan, Hebei	2018	0;	4	4
A10	Shahe, Hebei	2018	0	4	4
A58	Zhaoxian, Hebei	2020	0;	3	4
A17	Jiaozhou, Shandong	2018	1	4	4
A13	Jining, Shandong	2018	0	3	4
A21	Liaocheng, Shandong	2018	0;	4	4
A22	Taian, Shandong	2018	0;	3	4
A24	Yuncheng, Shandong	2018	0	4	4
A31	Anyang, Henan	2018	0;	3	4
A30	Xinxiang, Henan	2018	0	4	4
A33	Xinxiang, Henan	2018	0	4	4
A44	Zhengzhou, Henan	2018	0	4	4
A49	Zhengzhou, Henan	2020	0;	4	4
A41	Qingshui, Gansu	2018	0	4	4
A42	Qingshui, Gansu	2018	0	3	4
A37	Jinzhong, Shanxi	2018	0;	4	4
A35	Linfen, Shanxi	2018	0;	3	4
A36	Yuncheng, Shanxi	2018	0	4	4
A38	Wenjiang, Sichuan	2018	0	3	4
A39	Wenjiang, Sichuan	2018	0	3	4
A40	Wenjiang, Sichuan	2018	0;	4	4
A43	Wuqing, Tianjin	2018	0	3	4

## Sheet: Table S5
Table S5 Annotation and fold change of differentially expressed genes identified by RNA-seq
Gene ID	Description	R4/S4	R8/S8	R16/S16	R24/S24	R48/S48	R72/S72	Primer-F	Primer-R
TraesCS7A01G438600.1	cDNA clone:J013058P10, full insert sequence	14.4684	15.2294	14.6855	14.5679	14.232	14.3948	5' TACCTGTCCGTCGTGTTTC 3'	5' GATGTCGCAATCTGTGGG 3'
TraesCS7D01G000700.1	Receptor-like protein kinase	16.8798	17.2044	15.1661	17.7233	17.3814	16.5971	5' CTCCAGGCAACAGAACA 3'	5' AAACCTATTGGCAGTGAA 3'
TraesCS6B01G005900LC.1	Receptor kinase 1	14.3955	15.0605	13.9607	15.6985	15.1627	13.9245	5' AGCCCAGACCCAAYACC 3'	5' GAACCTTGCCCRGATGC 3'
TraesCS5B01G572400.2	Glutathione S-transferase	4.42148	3.0729	3.11506	4.20502	3.86099	4.07274	5' GGCGGTGCTGAAGGTGT 3'	5' GGTAAATAAGTCGGCTGGATA 3'
TraesCS7B01G441700.1	Disease resistance protein (NBS-LRR class) family	3.75514	13.8739	2.65029	3.91143	2.66134	2.48777	5' CACGGCATGGTCACAGA 3'	5' TTCCCAAGGACATAACAGAGT 3'
TraesCS7D01G534500.1	ATP-dependent zinc metalloprotease	1.85951	2.27625	2.55853	3.52286	2.82244	2.5379	5' CTCGCCAACCTCCTGAT 3'	5' TGTCTCCTCCTCTTCTGTCC 3'
TraesCS7B01G441700.1	Disease resistance protein (NBS-LRR class) family	3.50721	2.40137	2.27929	3.94327	2.87765	3.18362	5' AGACCTGCTTTCCTTGC 3'	5' TGGAGATCGGATACCTTT 3'
TraesCS7B01G441600.1	NBS-LRR resistance-like protein	4.10895	4.38182	2.55182	3.19929	3.8643	2.93064	5' TCAAGTGCCATTACCAAA 3'	5' TGAGACAAACGGAGGGA 3'
TraesCS3A01G406700.1	P-loop containing nucleoside triphosphate hydrolases superfamily protein	-1.60131	-2.2399	-1.59637	-1.85411	-1.5234	-1.59784	5' CCCTCTTCCTTCGTTCTTC 3'	5' TTCGTACAGGCTATTGATTTG 3'
TraesCS6B01G140200.1	Cysteine protease	-1.50799	-1.81305	-2.90634	-1.49067	-2.30073	-2.9083	5' GACCACATCTCGCTTCG 3'	5' TGTTCTTCTGGGTGACTGA 3'
TraesCS7D01G003300.1	Protein SUPPRESSOR OF GENE SILENCING	-1.54864	-2.36109	-2.44428	-2.31446	-1.15917	-2.03631	5' ATTCGTCAGGCGTAAAG 3'	5' GGTAGTCCCAGAATCCAC 3'
TraesCS1D01G271500.1	Receptor-like protein kinase	-2.04458	-1.40778	-4.49501	-3.96497	-2.36823	-1.87855	5' AAAGGAGTTGCCGAAGC 3'	5' GGGTGGAAGTGGAGGTAG 3'
TraesCS3B01G000200.1	Protein EXECUTER 1	-3.15304	-3.59403	-3.65129	-2.2585	-2.30522	-2.2485	5' AATGAAAGAAACCCACGAA 3'	5' GACCGCCTTACACTCCC 3'
TraesCS3B01G174100.1	RNA-binding protein 47A	-2.75957	-2.91739	-4.57467	-3.4105	-3.65437	-2.61552	5' CGATGACAATCCCAACC 3'	5' TGTCGTCGTCCAACTCC 3'
TraesCS3B01G568100LC.1	LL-diaminopimelate aminotransferase	-5.69246	-6.33981	-5.21958	-2.97393	-2.61888	-2.44971	5' GACAATGGCTTACCCTG 3'	5' CCTGCACGAAATCAATC 3'
TraesCS3A01G002900.1	Disease resistance protein (TIR-NBS-LRR class) family	-11.752	-12.6282	-12.7835	-12.4108	-12.2226	-12.5548	5' AACAACCTCCTTGAACTG 3'	5' TTGACACTGGCAACCTA 3'
TraesCS5D01G032100.1	Glycosyl hydrolases family 32 protein	-4.07775	-13.9574	-14.2656	-13.3757	-5.44038	-5.25706	5' CCCCACCCATAAACATCA 3'	5' CGAGTCCACCAGCACCT 3'
TraesCSU01G149400.1	Xanthine permease XanP	-12.0633	-13.9074	-13.8884	-13.5714	-12.8194	-12.8785	5' CCACCTGATACTGTTGAA 3'	5' CTGAAGACTGGACGATTA 3'
TraesCS1D01G388100.1	Stomatal cytokinesis defective/SCD1 protein (SCD1)	-13.515	-14.4264	-14.2642	-12.7092	-13.9857	-14.1229	5' AGCCAGTCAAGAACCCG 3'	5' CGCATAAGCAACCAGCA 3'
TraesCS7B01G268700LC.1	DNA-directed RNA polymerase subunit beta'	-11.2006	-12.8298	-12.3152	-6.15466	-12.1	-12.9798	5' TGATTGTCGCAAGGTCGTTC 3'	5' CACTGCCAAGAAGCCTCACA 3'
TraesCS7D01G000300.1	Plastocyanin	-16.3066	-13.4654	-16.1178	-14.5847	-14.3333	-14.917	5' CGCAGTAAGAANCCGTAAGT 3'	5' TCGGNATGCCCNGGAGT 3'
TraesCSU01G258600.1	F-box protein	-14.8463	-16.4271	-16.613	-15.4854	-14.8632	-14.8246	5' AAAACCTGCCCACCTTC 3'	5' CGATTGATGTCGTCCTTCT 3'
TraesCS2B01G125200.2	Peroxidase	15.3265	17.8744	14.2227	19.3246	17.3645	14.7824	5' ACACCACTCCACCAGTAAGAA 3'	5' AGCCACGAGCACCACAA 3'
TraesCS3B01G010200.1	Transmembrane protein	12.9311	17.0569	17.9225	14.6116	21.1581	17.8807	5' ACCAAGTATTCACCACCCA 3'	5' ATTTATTGCCGCACCAG 3'
TraesCS2B01G124800.1	Peroxidase	13.6107	16.9905	12.294	18.6712	15.8684	13.8185	5' GCTGCTGCTCGTACATAAA 3'	5' GCTCCAGGGTGAACTCATA 3'
TraesCS7A01G558500.1	Thaumatin-like protein	13.6582	16.9611	14.869	17.4443	19.774	17.0622	5' AAAGTCCGAGCACAGTAAGA 3'	5' CATTGGAGCGTGTAGCC 3'
TraesCS2D01G107800.1	Peroxidase	15.2986	16.8829	12.9636	19.9404	16.7864	15.4326	5' GCACTTCCACGACTGCTTC 3'	5' GACCGTTGTCAGGTTCTTCTT 3'
TraesCS7B01G810600LC.1	Basic-leucine zipper (bZIP) transcription factor family protein	12.1197	16.8591	15.0917	17.2632	19.5542	16.7736	5' CGGCAACGCTGGNCGAAT 3'	5' GGCANTTGGTCCTGNACG 3'
TraesCS5A01G183300.1	Pathogenesis-related protein 1-1	11.7785	16.6742	14.1511	15.7644	19.7677	17.0777	5' CCGAACCAGGGAGTAATG 3'	5' TCTCGTCCACCCACAGC 3'
TraesCS5D01G012000.1	Cytochrome P450-like protein	14.3451	16.6248	12.2702	18.9169	16.8694	16.0034	5' TCATTCTGGAGGCGTAT 3'	5' GTTTCTCACTGGCTGGA 3'
TraesCS7D01G551400.1	Thaumatin-like protein	13.1721	16.2294	15.2377	16.3686	19.4787	16.8304	5' AACCTCCGCCGCGANCAA 3'	5' ANTTTNANTCCCGNCCC 3'
TraesCS2A01G107500.1	Peroxidase	14.0243	15.9497	12.3819	18.5044	15.7421	13.6021	5' GTTGGACTAATGGGACCTAAA 3'	5' GCAGTGACCCGTTGTTCG 3'
TraesCSU01G146600.1	Thaumatin-like protein	11.577	15.9299	14.156	14.9109	18.8359	16.6805	5' CCGTTGTCATTCTCCTGC 3'	5' CATCCGTTCTAAATAATCCATC 3'
TraesCS7A01G558500.1	Thaumatin-like protein	12.0094	15.7604	14.6146	16.0042	18.8561	16.0755	5' GACATCTGAAGGACCACAAA 3'	5' CAGCCAGGAGGAGGAAG 3'
TraesCSU01G146600.1	Thaumatin-like protein	11.5555	15.4753	13.7417	13.8279	18.2164	16.2006	5' ATGCTGGTGGTGGTATCGT 3'	5' CGCCGTGTCATTTATTTCC 3'
TraesCS3A01G478500.1	Leucine-rich repeat receptor-like kinase	12.8059	15.3663	13.8291	18.3544	16.4007	15.788	5' AGCCTCCTTGCTCTTGC 3'	5' ACCATTCGTCCCAGTCC 3'
TraesCSU01G066200.1	Receptor-like protein kinase	14.6039	15.3433	14.9061	13.7539	15.9423	14.3393	5' AGATGGGACCGTGTTGC 3'	5' TGGGATTGCTCGTGGAT 3'
TraesCS1A01G422800.2	Receptor-like protein kinase	13.4253	14.8737	12.5884	15.4331	14.3819	12.4267	5' TAGATACATTGGCTATTTACGC 3'	5' TATGGGAGCATTGGGTG 3'
TraesCSU01G086100LC.1	Endothelin-3 receptor	12.1833	14.7387	13.4799	14.1657	16.1895	14.9621	5' GGAAGCCGTCCGAGTTT 3'	5' CTTGCGGTGCGGTGTAA 3'
TraesCS7D01G161200.1	Pathogenesis-related protein	12.4712	14.6215	12.1385	13.1441	18.388	15.4116	5' CTACGCCAACCAGAGGAT 3'	5' TGCGATTAGGGACGAAA 3'
TraesCS2D01G013300.1	Receptor-kinase	12.448	14.3673	13.9419	15.025	15.2465	14.894	5' ACGAGGTCTTGGATTTATG 3'	5' AACTATGCTTGTTGTGCC 3'
TraesCS5A01G261400.1	FAD-binding Berberine family protein	13.4371	14.338	12.2094	17.0552	13.7236	12.7885	5' CCAGTCGGTGCCCTACATC 3'	5' CCTCTGGTAGTTGCCCTTGA 3'
TraesCSU01G066200.1	Receptor-like protein kinase	14.0232	14.2737	14.1547	13.3571	15.2962	13.5977	5' TTCCTGCTTCGTCGCTTCA 3'	5' GCCCTGGTATCTGCTGTTGG 3'
TraesCS3D01G268900.1	TSA: Wollemia nobilis Ref_Wollemi_Transcript_14908_3298 transcribed RNA sequence	12.8167	13.8115	13.212	13.8932	15.1083	14.0338	5' CCGACGATTCCTTCTCC 3'	5' CACGGTTACCAGTGTTTGA 3'
TraesCS2A01G107600.1	Peroxidase	13.1983	13.7374	12.4884	15.4156	11.6419	10.5871	5' AGCCACAACCAGATAACAAG 3'	5' CACGAGCACCACCAGAG 3'
TraesCS3A01G130800.1	DUF674 family protein	12.3793	13.6004	13.7215	14.9856	17.6577	16.8137	5' AACTCCTTGCCTTTATTCATAG 3'	5' GTCCTCGCCGTGTCATC 3'
TraesCS2B01G510500.1	Pollen Ole e 1 allergen/extensin	12.3599	13.3454	13.3454	14.0515	12.227	12.8818	5' GGCAAGCAGCCTCCAGT 3'	5' TTAGGTTCGCCGTATCGTC 3'
TraesCSU01G086200LC.1	Myosin-1	12.1211	13.1825	12.1432	12.8127	14.0257	13.6179	5' GCGTCCGTTCTACTTCTCC 3'	5' GCGTCGCATCATTAGGG 3'
TraesCS4B01G382300.2	Cytochrome P450	11.7288	13.0618	12.9453	12.4972	17.5742	15.6867	5' GTGATTGTGCCATCCTTATT 3'	5' CCTCAGCCTTGTTCCTTG 3'
TraesCS7B01G454000.1	MLO-like protein	12.5433	12.4068	14.1293	14.1114	14.8659	15.415	5' ACGGCGATGAGTATGAA 3'	5' CCTTTGACTGCTGCTTGT 3'
TraesCS2D01G392800.1	2-oxoglutarate (2OG) and Fe(II)-dependent oxygenase superfamily protein	11.6087	12.3567	12.3963	11.3181	16.5835	14.682	5' GAAGGTGATGGCTGTGGG 3'	5' ACGGGTGGCAATGAAGG 3'
TraesCS2D01G571600.1	Chitinase	-15.1098	-15.1098	-15.1098	-15.1098	-15.1098	-5.22719	5' CGGTAACTACATAGAGCG 3'	5' ATGAGGCACATACAACG 3'
TraesCS7A01G680700LC.1	Ethylene-responsive transcription factor	-4.87765	-15.2637	-3.63062	-6.05274	-5.17102	-2.12626	5' CGCCAGTGGATAGGAAACG 3'	5' GCCCAGCCAATGAAGACC 3'
TraesCS6A01G350700.1	Dehydrin	-6.62087	-15.3111	-15.3111	-5.79597	-4.59232	-3.41006	5' AACTCGGAACTCAGACATTACA 3'	5' GACCAGCAGCAGACCACT 3'
TraesCS1B01G468400.1	Dirigent protein	-15.348	-15.348	-15.348	-15.348	-15.348	-15.348	5' TGTATCCACCGAAGCCAACC 3'	5' CCGCTCCTCAGACAAACTCAA 3'
TraesCS5B01G442000.1	WW domain-binding protein	-15.4286	-15.4286	-15.4286	-15.4286	-15.4286	-7.38406	5' AGCAGGTGATGATGTCGGTGAGC 3'	5' ACACGAAGGGAGGCGGGACG 3'
TraesCS7D01G026300.1	Seed maturation protein	-15.5711	-15.5711	-15.5711	-15.5711	-7.66241	-4.8103	5' ATTACCATCGGCTATCAATCAG 3'	5' CGACGCATGTGCCCATCTA 3'
TraesCS7A01G226300.1	Nuclear transport factor 2 (NTF2) family protein with RNA binding (RRM-RBD-RNP motifs) domain-containing protein	-3.40333	-15.7035	-6.2007	-15.7035	-15.7035	-15.7035	5' CTAGCCTCGCTCCTGCTT 3'	5' TCCACCGCCGTAACCAC 3'
TraesCS7A01G147300.1	Bidirectional sugar transporter SWEET	-5.13836	-15.7852	-15.7852	-6.89841	-6.01669	-2.5125	5' TCNCCATTGTCNTCCAAGCCTAA 3'	5' TCNTGGTCTCCCTTCATAC 3'
TraesCS5B01G371600.1	Zinc finger protein	-4.42937	-15.8929	-6.86417	-15.8929	-15.8929	-15.8929	5' AGTGTTCTCGTGCTCCAGT 3'	5' ACCCGCTTATGCCATTT 3'
TraesCS7D01G228100.1	P-loop containing nucleoside triphosphate hydrolases superfamily protein	-4.52401	-16.5236	-16.5236	-16.5236	-16.5236	-16.5236	5' GGTGGAGGATATGGTGG 3'	5' TTGCTCGCCTGACTTCT 3'
TraesCS5B01G615800LC.1	Collagen alpha chain	-2.50716	-16.5271	-2.57621	-4.57842	-6.86663	-4.49994	5' AGCCAACAGTGCCAACCG 3'	5' GACCCTTTCTCCTTAGTCGTCAG 3'
TraesCS6B01G383600.1	Dehydrin	-6.51059	-16.9123	-16.9123	-5.10072	-5.80397	-3.05877	5' TAGGGCTGCTTGTATGT 3'	5' TCAAGTAAAAGGGCAAA 3'
TraesCS2A01G467500.1	Pectinesterase inhibitor domain containing protein	-16.9309	-16.9309	-16.9309	-16.9309	-16.9309	-7.57998	5' GGCATCTTCCATTCGCTCTA 3'	5' GGACCGCCGTCTATTTCTAT 3'
TraesCS6D01G026300.2	Acid beta-fructofuranosidase	-8.74926	-16.9711	-16.9711	-3.79507	-2.1119	-2.35402	5' GGCATCTTCCATTCGCTCTA 3'	5' GGACCGCCGTCTATTTCTAT 3'
TraesCS6A01G023300.2	Acid beta-fructofuranosidase	-6.20542	-17.1217	-6.83286	-2.40323	-1.08771	-1.05486	5' GACGGGTATGTGGGAGTGC 3'	5' GGTGAAGGCTGAGTGGGAAT 3'
TraesCS6B01G031500.1	Acid beta-fructofuranosidase	-5.90355	-17.1719	-7.11596	-3.12445	-1.40902	-1.4107	5' GCCTCCCGTGACTTGCT 3'	5' TCATACTTGGTCCAGTTGGTTAG 3'
TraesCS6A01G091400.1	Late embryogenesis abundant protein	-17.1844	-17.1844	-17.1844	-17.1844	-9.79721	-8.75245	5' CTATTGGCACCAGCACA 3'	5' ATTATGAGACGGCGAGAA 3'
TraesCS6D01G026500.2	Acid beta-fructofuranosidase	-6.2093	-17.3605	-8.00667	-2.70257	-1.20805	-1.20368	5' TCGGTGGACAGGACTTCAGG 3'	5' CAGCCAGGGACAGCTCGTAG 3'
TraesCS6D01G026400.1	Acid beta-fructofuranosidase	-5.66151	-17.6682	-5.55199	-3.16985	-1.79704	-2.10794	5' TTGTGGCATTGTTGAAGAGG 3'	5' GTGAGGGTTTGGTGGGAT 3'
TraesCS6D01G332900.2	Dehydrin	-10.6502	-18.173	-18.173	-18.173	-8.94361	-4.72893	5' GGCGGGAGGAGGAAGAA 3'	5' CTAGGGCTCACGTTGTATGGT 3'
TraesCS2B01G125200.2	Peroxidase	15.2343	18.959	16.3893	20.1952	15.7836	15.4376	5' ACACCACTCCACCAGTAAGAA 3'	5' AGCCACGAGCACCACAA 3'
TraesCS3B01G010200.1	Transmembrane protein	15.5354	18.6453	19.475	17.7423	18.7856	18.3279	5' ACCAAGTATTCACCACCCA 3'	5' ATTTATTGCCGCACCAG 3'
TraesCS2B01G124800.1	Peroxidase	13.3915	18.1899	15.018	19.5321	13.7288	13.9736	5' ATGAGAAAGTGGGAATGTGA 3'	5' GCTGCTCCAGGGTGAACT 3'
TraesCS2D01G107800.1	Peroxidase	15.6483	17.9777	14.3726	20.5644	15.278	14.7262	5' GCACTTCCACGACTGCTTC 3'	5' GACCGTTGTCAGGTTCTTCTT 3'
TraesCS5D01G050200.1	Disease resistance protein (TIR-NBS-LRR class) family	12.9642	17.4755	15.6891	17.3189	16.0832	15.7357	5' CGTCCCGAGCGAGGTTT 3'	5' TGGGTGAGCGATGTGCC 3'
TraesCS7D01G551400.1	Thaumatin-like protein	12.7835	17.4532	16.3122	18.1869	17.4198	17.0726	5' CCCACTACTATGAGCGTTTC 3'	5' GGGCCACTTTGGACAAG 3'
TraesCS5D01G050200.1	Disease resistance protein (TIR-NBS-LRR class) family	12.9698	17.2885	15.2335	16.7175	15.6528	15.6151	5' TACTGTCACGCACCACCTT 3'	5' TTAAATTCCGAACCAAACG 3'
TraesCS5D01G049200.1	tRNA-specific 2-thiouridylase MnmA	12.7017	17.2679	15.0238	18.5367	15.6391	15.2507	5' AAGCAGGGTGGTTAGGG 3'	5' GCATCACAGCAGGACGT 3'
TraesCS2A01G107500.1	Peroxidase	14.1315	17.1069	14.2341	19.2308	14.0842	13.8754	5' GTTGGACTAATGGGACCTAAA 3'	5' CGAAGCAGTCGTGGAAGT 3'
TraesCS1A01G355300.1	Pathogenesis-related protein PR-4	12.7637	17.0475	13.443	17.615	14.633	13.8171	5' GCCACCTACAACTACTACAGCC 3'	5' CCATCCCACTTATTTATTACGA 3'
TraesCS7B01G810600LC.1	Basic-leucine zipper (bZIP) transcription factor family protein	12.738	16.7545	15.2496	17.6236	16.8028	16.767	5' CGGCAACGCTGGNCGAAT 3'	5' GGCANTTGGTCCTGNACG 3'
TraesCS7A01G558500.1	Thaumatin-like protein	12.3502	16.4696	15.1217	16.9585	16.3003	15.9024	5' GACATCTGAAGGACCACAAA 3'	5' CACCGCCGTCGTAAACA 3'
TraesCS7A01G558500.1	Thaumatin-like protein	11.9395	16.1058	14.387	17.5074	16.7319	16.3509	5' AAAGTCCGAGCACAGTAAGA 3'	5' CATTGGAGCGTGTAGCC 3'
TraesCS5A01G548600.1	Metacaspase-1	14.3402	16.0206	16.2584	16.2186	15.656	15.5511	5' CCGATCAGTGGGATAAA 3'	5' GTCCTCCAGAGCCTTGT 3'
TraesCS2A01G107200.1	Peroxidase	13.3311	15.6468	12.8931	18.2571	12.7208	12.3914	5' ACCAAACACCACCATAGTCAT 3'	5' CCAGAAGCAGTAGCCAAGA 3'
TraesCSU01G086100LC.1	Endothelin-3 receptor	12.8846	15.2059	14.0611	18.3042	12.9477	13.4268	5' TAGCAGCGGCAGCAAGA 3'	5' AGCAGGGATCGGAAACG 3'
TraesCS2D01G013300.1	Receptor-kinase	12.2778	14.385	14.7611	16.1957	14.731	14.567	5' ACGAGGTCTTGGATTTATG 3'	5' AACTATGCTTGTTGTGCC 3'
TraesCS1A01G419000.1	Transcription factor radialis-like protein	13.2509	14.1658	15.482	12.572	13.1432	12.7967	5' TTACACGCAGGAGAAGGA 3'	5' GCCGAAACAGAACAAGC 3'
TraesCS7B01G454000.1	MLO-like protein	14.0748	13.85	15.6708	15.6056	15.6484	15.5043	5' ACGGCGATGAGTATGAA 3'	5' CCTTTGACTGCTGCTTGT 3'
TraesCS2B01G510700.1	Pollen Ole e 1 allergen and extensin family protein,	13.7824	13.6472	13.3704	12.966	12.3566	12.5532	5' GAGAAGGGCAATGGGATG 3'	5' GGCAGTGGCAGCGTTAG 3'
TraesCS5B01G063500.1	Receptor-like protein kinase	12.8187	13.2925	15.0843	13.017	14.2041	14.357	5' AAATAAGCGCACAAGCA 3'	5' CAAGGAAGAAGGCATCA 3'
TraesCS7A01G489000.1	Aspartic proteinase nepenthesin-2	12.3176	13.0779	15.3779	15.2826	16.3147	15.8857	5' CAGGGNCTTCTCCTACTGNCTCC 3'	5' GCACCGCTATGATGTNCCG 3'
TraesCS3A01G307900.1	Nine-cis-epoxycarotenoid dioxygenase	12.8313	12.1088	11.9866	12.9972	12.2717	12.5568	5' AACTAAGGCAGATGATGGAGATA 3'	5' ACGGCAGTAGGTGGTGAAG 3'
TraesCS3D01G477300.1	Beta-1,3-glucanase	11.3115	10.9407	11.2241	12.8752	14.912	14.4804	5' TCCTAGCATAGCAAGCTGGTC 3'	5' CGGCGTTGAGGTTCGTC 3'
TraesCS4B01G092500.1	Receptor kinase	11.7177	10.2541	10.4273	10.175	11.872	11.5695	5' CGCTTGTCATACCATCA 3'	5' ACCGTGTAAACCGTTCC 3'
TraesCS2B01G125200.2	Peroxidase	15.3265	2.54785	-3.65165	5.10192	-1.9601	-2.58209	5' ACACCACTCCACCAGTAAGAA 3'	5' AGCCACGAGCACCACAA 3'
TraesCS2D01G107800.1	Peroxidase	15.2986	1.58433	-3.91936	6.9768	-3.15398	-1.35379	5' GCACTTCCACGACTGCTTC 3'	5' GACCGTTGTCAGGTTCTTCTT 3'
TraesCS2A01G107500.1	Peroxidase	14.0243	1.92535	-3.56775	6.12242	-2.76228	-2.14	5' GTTGGACTAATGGGACCTAAA 3'	5' CGAAGCAGTCGTGGAAGT 3'
TraesCS7A01G558500.1	Thaumatin-like protein	13.6582	3.30291	-2.09211	2.57533	2.32962	-2.7118	5' AAAGTCCGAGCACAGTAAGA 3'	5' CATTGGAGCGTGTAGCC 3'
TraesCS2B01G124800.1	Peroxidase	13.6107	3.37974	-4.69648	6.37716	-2.80278	-2.04988	5' ATGAGAAAGTGGGAATGTGA 3'	5' GCTGCTCCAGGGTGAACT 3'
TraesCS1A01G422800.2	Receptor-like protein kinase	13.4253	1.44845	-2.28535	2.84467	-1.05117	-1.95524	5' TAGATACATTGGCTATTTACGC 3'	5' TATGGGAGCATTGGGTG 3'
TraesCS2A01G107200.1	Peroxidase	12.9903	1.81954	-4.35388	7.05077	-3.11382	-1.48774	5' ACCAAACACCACCATAGTCAT 3'	5' CCAGAAGCAGTAGCCAAGA 3'
TraesCS7B01G810600LC.1	Basic-leucine zipper (bZIP) transcription factor family protein	12.1197	4.73945	-1.76743	2.17153	2.29099	-2.78065	5' CGGCAACGCTGGNCGAAT 3'	5' GGCANTTGGTCCTGNACG 3'
TraesCS7A01G558500.1	Thaumatin-like protein	12.0094	3.75101	-1.1458	1.38961	2.85186	-2.78061	5' GACATCTGAAGGACCACAAA 3'	5' CAGCCAGGAGGAGGAAG 3'
TraesCS5A01G183300.1	Pathogenesis-related protein 1-1	11.7785	4.89569	-2.52313	1.61334	4.0033	-2.69006	5' CCGAACCAGGGAGTAATG 3'	5' TCTCGTCCACCCACAGC 3'
TraesCS3B01G528500.1	Endo-beta-1,3-glucanase	10.9411	1.72598	-2.81286	2.2597	6.28077	-2.88087	5' TCCTGGCGTCCATCCCT 3'	5' CCCTTGGTCCCGTAGAACTG 3'
TraesCS3D01G508600.1	4-hydroxy-3-methylbut-2-enyl diphosphate reductase	6.08471	-2.42556	-2.31875	5.95538	-3.48381	-1.65979	5' CTTCTTTACGGCTTGAGG 3'	5' TGTGGGTGTTCGGATGT 3'
TraesCS3A01G502000.1	Expressed protein-RZ53	5.5618	-3.10988	-1.90989	5.63528	-2.35717	-2.75042	5' ACCCACGCTTCCGAGAC 3'	5' GCCCACAGCAGAATCCC 3'
TraesCS2A01G439100.1	Ubiquinol oxidase	5.16948	-2.3143	-2.30619	6.00043	-3.53391	-1.88124	5' CAACCACTACGCATCGG 3'	5' AACGGCTTAGGCAAACAT 3'
TraesCS2D01G264200.1	Sugar transporter	4.84559	1.23746	-2.83576	3.09851	-2.83844	-1.31564	5' GCTCACCCTCTTCGTCTT 3'	5' CACATTGTTAAACTCACTCCC 3'
TraesCS7B01G276000.1	RING finger protein	4.75444	-1.75318	-2.66086	7.04181	-3.71679	-1.51324	5' TGGCGAGGCTGAGGTCTT 3'	5' TTCCGCTCTACGCTACACG 3'
TraesCS4B01G106200.1	Expressed protein-RZ53	4.46354	-1.64671	-3.53533	7.84037	-3.80586	-2.65568	5' CCCCGTTAGTTTGACCAG 3'	5' GAGGAGAAGCCGAGAAGG 3'
TraesCS6A01G224400.1	MYB	4.39075	-1.48903	-3.0759	6.33324	-4.17717	-2.41467	5' TCGTCCGCCACAGATTAC 3'	5' TGAACAGTTTGACCCAGAAGT 3'
TraesCS3D01G476500.1	Endo-1,3-beta-glucanase	4.18507	1.73796	-1.61916	1.20037	1.62144	-2.46159	5' GCCCTCGCAGCATTTCC 3'	5' CGCCGCTTGTATGTTCTTCAT 3'
TraesCS2A01G438200.1	Ubiquinol oxidase	3.89601	-1.45519	-3.46417	5.93569	-3.36266	-1.44878	5' ATGACGCTGAATCAATCGC 3'	5' GCAACAATCCATCCCAAA 3'
TraesCS1A01G070400.1	WRKY transcription factor	3.87679	-1.00482	-2.96042	4.89338	-2.65798	-1.15187	5' GAGGTGCGACTGGCAGGTGA 3'	5' TGCTCCGAGCCGTTGGTGT 3'
TraesCSU01G086100LC.1	Endothelin-3 receptor	3.6232	2.7473	-1.6796	4.46817	-2.39502	-1.15243	5' GCAGCGGCAGCAAGACT 3'	5' AGCGAGGTTGATGAGCATAGAAT 3'
TraesCS5B01G555000.1	Protein kinase	3.44589	1.12652	-2.66086	3.26168	-1.1362	-1.81774	5' CTCATAGCCAAACTTCAA 3'	5' CCAACCACCTTTCTCGT 3'
TraesCS6D01G206100.1	Receptor-like protein kinase	3.36639	-1.03102	1.28616	-1.43024	2.75574	-1.57454	5' AAGGGCGACTTTAAGAA 3'	5' CGAAAGAGCGAACATTA 3'
TraesCS2A01G489500.1	WRKY transcription factor	3.2815	1.7537	-4.01674	2.25233	2.7572	-3.0202	5' CCACCACAACGAACAGCAA 3'	5' ATACGGGTAACCATCAAAGAGC 3'
TraesCS2B01G360300.1	Cytochrome P450	3.14139	1.23907	-4.23194	3.91911	-2.05716	-1.42522	5' CACCGAGATCCTTGACG 3'	5' TTAGAGGGTATGCCGAGT 3'
TraesCS5A01G004600.1	Cytochrome P450-like protein	3.03823	3.98982	-5.68766	4.3153	2.37984	-1.84382	5' TTGCCACCCACTTTGTC 3'	5' TCTTCTCAGCCATCCAG 3'
TraesCS2D01G540100.1	Heavy metal transport/detoxification superfamily protein	2.97982	-1.03301	-1.45441	2.05167	1.44751	-3.42436	5' CACCGCCCAAGAGTTCG 3'	5' ATCAGCAGATGACGCAGGA 3'
TraesCS2B01G459100.1	Ubiquinol oxidase	2.87941	-1.55155	-2.71149	5.54624	-3.32604	-1.9763	5' AAGGCCCTGGCGGACAA 3'	5' CGAGCGGCAGCGTTGAT 3'
TraesCS1D01G199000.1	Lysine-specific demethylase	2.80119	-1.21206	-1.15562	2.99573	-1.92142	-1.48249	5' CAAAGAGCAGCCAGCAA 3'	5' CAACAAGGCGACACCAG 3'
TraesCS3B01G379200.1	WRKY transcription factor	2.79536	-1.9469	-1.97324	5.06041	-1.5472	-2.0183	5' CAGTATCCTCCCGTCACCCA 3'	5' TGCCTCTGCTCCTCCTTGC 3'
TraesCS5A01G515600.1	2-oxoglutarate (2OG) and Fe(II)-dependent oxygenase superfamily protein	2.67713	1.39451	-3.79014	3.12477	1.60804	-3.2879	5' CCCCAAACGCCTCACCA 3'	5' GGCAAAGAAGGAGCCGATG 3'
TraesCS3B01G591700.1	Receptor-like protein kinase	2.65042	-1.17754	-1.86945	4.03129	1.063	-1.2626	5' ATGAACTCTACCTCCAAGC 3'	5' TCAATGATGTCGCCTCT 3'
TraesCS7B01G445500.1	Chaperone protein dnaJ	2.56058	-1.26628	-2.05902	-1.68851	2.2898	-2.36333	5' TTCCCTCGTCTGCATCACC 3'	5' CGCCACGTTCGTTACCC 3'
TraesCS6B01G063900.1	Peroxidase	2.55013	1.31715	-4.50918	3.53463	-2.03298	-1.31647	5' ACATCTACAACGGCACCAAC 3'	5' CCTACTTACCACTCCTTTACGC 3'
TraesCS6A01G057400.1	NAC domain-containing protein	2.48005	-1.5885	-1.55589	3.66283	-1.20382	-1.49522	5' GGCGATACTGCCAAAGGAG 3'	5' AGGAGAAGAATGGGCTGACG 3'
TraesCS7A01G506100.1	Chaperone protein dnaJ	2.34556	-1.16068	-1.23007	2.50559	-1.55969	-1.86747	5' TTCCCACGGCTCCATCC 3'	5' CGGTAGCGGTCGAGGTCTT 3'
TraesCS7A01G034500.1	Glutathione S-transferase	2.26901	1.45679	-2.78677	2.5478	-1.16686	-2.0576	5' GGTGGACAAGGTGGAGG 3'	5' AAGGCAAGCACAGCAAC 3'
TraesCS7B01G445500.1	Chaperone protein dnaJ	2.25194	-2.07511	-13.8744	13.2509	2.38422	-2.0427	5' AGGTCTTCCCGACTGTCTT 3'	5' TTCCTTGGCCGTTGATT 3'
TraesCS5B01G231000.1	Ribose-5-phosphate isomerase A	2.22485	-1.99298	-2.41985	4.95526	-1.9952	-1.082	5' GAACCGAGTCTCAGGGAA 3'	5' AAAGAATGGCGTGAATAGC 3'
TraesCS4B01G312300.1	Cytochrome P450	2.07888	1.05112	-2.04113	5.12881	-2.20978	-1.30316	5' ACACCGTTCTTGAAGTTGG 3'	5' GTCGAGATCGGAGGCTAT 3'
TraesCS5D01G225700LC.1	Xyloglucan endotransglucosylase/hydrolase	1.94137	-2.66703	-2.60839	4.40987	-1.2321	-2.32089	5' TCCGATTGTATTCCAGG 3'	5' CCAACTAAACCGACGAG 3'
TraesCS4A01G286600.1	Integral membrane HPP family protein	1.92245	-1.9068	3.61726	-1.92158	-1.53873	1.1239	5' GAGGAACCAACCAGGAAGA 3'	5' GCCCGAACAACGAAAGG 3'
TraesCS7A01G541000.1	Receptor-like protein kinase	1.88538	1.7395	-1.6748	-2.84183	2.5501	-1.38658	5' TATGTGCTCCAGTGTCC 3'	5' ATTTCCCAGGGTTTACT 3'
TraesCS7A01G541000.1	Receptor-like protein kinase	1.79792	1.04141	-1.426	1.45742	-1.33058	-1.78923	5' TGGGATGGTGGATTGCT 3'	5' AGGAGGCTTGGGCTTTT 3'
TraesCS1B01G022400.1	Receptor-like kinase protein	1.78887	1.63541	-1.59846	-1.69204	3.59379	-1.45581	5' AATACTGCCCACCATCC 3'	5' TTTCTGTGCGTTCCTTG 3'
TraesCS7B01G341200.2	Glutathione synthetase	1.77977	-1.46629	-1.97461	2.88599	-1.99162	2.39867	5' ACGGTCTTGCTTGTGGT 3'	5' CAGTGGCTAATGCTTCG 3'
TraesCS7D01G049800.1	RING/U-box superfamily protein	1.66497	1.61964	-1.93809	-1.23062	3.50541	-2.38629	5' CCGCCAGGTAGATTGAG 3'	5' TGGTTGGGTGCTTTGTT 3'
TraesCS7B01G455000.1	Cytokinin oxidase/dehydrogenase	1.55281	-1.10863	-1.11083	-1.54765	1.30205	1.55933	5' GACCTACTTCCCGCACTACCG 3'	5' GACAGTCCCTTGGCAACATCC 3'
TraesCS3A01G483000.1	Beta-1,3-glucanase	1.51099	3.74757	-4.12461	1.55742	4.26055	-2.9611	5' GCGACACGCAGAGCATC 3'	5' GGAAATCACCACCTTCACG 3'
TraesCS4B01G248500.2	Protein transport protein Sec61 subunit alpha	1.49391	1.97341	-2.11543	2.72537	-1.8888	-1.42379	5' TTGGCTGATGTTGTCGC 3'	5' GGTCGCCCTTTCCTTTT 3'
TraesCS7D01G068100.1	Avr9/Cf-9 rapidly elicited protein	1.46904	-1.66007	-2.49093	5.0744	-1.57041	-1.73285	5' CAAAGCAGCAGCAAGGA 3'	5' ACCGATGTGCCGTAGCC 3'
TraesCS2D01G280600.1	SNF1-related protein kinase regulatory subunit gamma	1.40116	1.11187	-2.98128	-1.45992	2.29995	-1.10618	5' GAGATACCTTCGGATGCC 3'	5' TACCCTGCCAGATGACG 3'
TraesCS4D01G093600.1	Methylsterol monooxygenase	1.38158	-1.7789	1.17036	-1.52417	1.19573	1.31672	5' CCAACATCGCCATCACAT 3'	5' TGGAAGTCCCGTCCGTAT 3'
TraesCS3B01G407300.1	Breast cancer susceptibility1	1.31454	-2.1988	4.14725	-1.23988	-1.02242	1.11023	5' CCGTTCCTGATTGCTCG 3'	5' ATGGCCGCTCTGCTTAC 3'
TraesCS7A01G529900.1	Chaperone protein htpG family protein	1.29344	1.57626	-1.18702	-1.21447	1.70475	-1.38945	5' TTGATGGGTATTGTTGACTC 3'	5' CCTTGCTGCTTCCTGTA 3'
TraesCS2B01G425600.1	Aquaporin	-1.08257	-1.80856	2.2952	-2.89018	1.02947	1.44858	5' CCCGTCTACACCGTCTTCTC 3'	5' TTGGGCTGGCATCTTCTTT 3'
TraesCS6D01G048300.3	Catalase	-1.21078	3.44199	-3.84336	-3.3365	5.02717	-1.37392	5' AAGACGACGACCACCAACG 3'	5' GTGTAGAACTTGACGGCGAAA 3'
TraesCS6D01G048300.3	Catalase	-1.39715	3.33834	-3.80854	-3.02682	4.69841	-1.50344	5' NNAACTTATTAGTAGCAGCACAG 3'	5' CCNAAGGTCAGCCNACG 3'
TraesCS1A01G191800.1	Mitochondrial carrier protein	-1.39917	-3.79186	4.7107	-1.18857	-1.831	1.85211	5' TCTGGGTGGAAGGGCGGATTG 3'	5' GGCCGAGATGGTCTGCTTGACG 3'
TraesCS6B01G056800.2	Catalase	-1.51029	2.52368	-3.81175	-3.66313	5.51399	-1.41758	5' TTTCGTTGCTGGGNGTA 3'	5' ACCTNCCGTGCNTGCTA 3'
TraesCS6A01G385200.1	Zinc transporter 7	-1.57109	-1.52257	2.07938	-2.292	-1.94425	2.17029	5' GCGAGAAGTACAACGAAGC 3'	5' GTACCAGAAGGCGACAGG 3'
TraesCS6A01G153700.1	B-box zinc finger family protein	-1.70996	-1.69594	-3.32382	3.99151	1.37047	1.8592	5' CCGATCACTGGGCATAGAACA 3'	5' TGCACCCGACCCTACTCCT 3'
TraesCS4A01G247600.1	ATP synthase delta-subunit protein	-1.76455	-2.31101	4.06862	-1.88776	1.29786	1.48812	5' CCGATTCTTGTTGGCTTCTC 3'	5' CGTCATGCTTTCCCTGTCC 3'
TraesCS6D01G048300.3	Catalase	-1.78575	3.30896	-3.95241	-3.0696	4.74733	-1.18145	5' GTAGCAGCACAGTATGTAATCG 3'	5' GGACCGTTCTTGCGTGT 3'
TraesCS6D01G358900.1	Photosystem II 10 kDa polypeptide family protein	-1.88912	1.3398	-1.52808	-3.3345	-2.09419	1.67054	5' TTCTGACGAAGCCATCTC 3'	5' CATCAACATTTGCTCCATAC 3'
TraesCS7D01G347300.1	Holocarboxylase synthetase	-2.53268	1.88017	-1.21506	3.38638	-1.02629	-1.40545	5' TGATTCCTCGGTGCTCCTG 3'	5' TCACGTTGGTGAACTGGCTC 3'
TraesCS7B01G431500LC.1	Holocarboxylase synthetase	2.50121	2.18007	-2.82211	6.3331	-7.01039	2.13795	5' AACTGCTCCTGATTCCTG 3'	5' CACTGCTTTAGACCCATAGA 3'
TraesCS6D01G212200.1	Phenylalanine ammonia-lyase	-2.51394	1.87997	-3.09964	5.0678	-5.22941	2.0237	5' GGCATCTGAACGCTGGAAT 3'	5' TGAGTGAGGTGGTCGGTGAA 3'
TraesCS1B01G199600.1	Cystathionine gamma-lyase	-4.39146	3.89706	-4.21637	4.95994	-4.15132	1.71787	5' TCTACAGCCGCCACTTCAACC 3'	5' CGACATCGTCTCCACGTACACC 3'
TraesCS3A01G510900.1	Peroxidase	-2.05338	4.7446	-2.41702	4.91187	-2.7204	1.07266	5' GTTGGGCAGGGAGCAGT 3'	5' TAGGCGTTTACGGTGGG 3'
TraesCS7D01G239200.1	Caffeoyl-CoA O-methyltransferase	-1.26298	2.5133	-2.55072	4.05742	-4.11928	1.13413	5' AGATAAGCGGCTGGTAAGGAA 3'	5' GCGGCACTATCATCTACGACAAC 3'
TraesCS7B01G135900.1	Caffeoyl-CoA O-methyltransferase	-1.77441	2.59525	-2.1779	3.94639	-4.31409	1.47543	5' TCCATTTCCTTACAGCCACTTA 3'	5' CGATTTGTTTGTCCCGTCAT 3'
TraesCS2D01G107600.1	Peroxidase	-2.51995	5.4187	-3.00866	3.80072	-4.65107	2.58385	5' TNCCCATCCTCAACAAT 3'	5' NATNAAGCACCNTAAGTCC 3'
TraesCS1D01G266000.1	Wound-induced protease inhibitor	-2.1603	5.33565	-4.88908	3.76018	-4.38814	2.95913	5' TTGACCAAGACACGACGAT 3'	5' CGAGCCCTCACAAGACG 3'
TraesCS2D01G107600.1	Peroxidase	-1.50676	4.78284	-3.05921	3.70039	-4.71233	2.06948	5' CCGTGTTGCTCTTGTGCC 3'	5' TGCGGTTCTCCTTGTTGA 3'
TraesCS1B01G276900.1	Wound-induced protease inhibitor	-1.55506	4.17407	-4.7743	3.38519	-4.10429	1.76758	5' TACGGAATAGACAGGACAAGG 3'	5' GACGAGGACAACAGCAAAA 3'
TraesCS4D01G315400.1	Anthranilate phosphoribosyltransferase	-1.00593	1.68059	-1.02391	2.81604	-3.39574	1.18551	5' CTTTCTTTCCAGGTCTCAC 3'	5' GCGTCCCTCCTTGTTAG 3'
TraesCS1A01G265600.1	Wound-induced protease inhibitor	-3.02732	4.82125	-3.76505	2.47739	-3.77801	2.26629	5' GTAATGATTGTGCGTTGG 3'	5' GGGAGGTTGGAGGTTTT 3'
TraesCS3A01G331800.1	Cytochrome P450	-1.59395	-11.2565	10.5341	2.3546	-2.58346	2.04907	5' GGCGAGAAGAGCCCAAGAG 3'	5' GCCGACCATAGCGAGGAAC 3'
TraesCS4B01G033400.1	Germin-like protein	-1.51451	3.49015	-1.66507	2.15749	-2.19558	1.75831	5' TGGGCGTGTCTATGAACC 3'	5' CGCACCACCCTGGAGTA 3'
TraesCS5D01G360500.1	11S globulin seed storage protein	-2.43808	1.31709	-4.86705	1.96484	2.17916	1.23463	5' CGAGGACGACAGGAAACGG 3'	5' CAACGGAGCATACGGGACA 3'
TraesCS4B01G033400.1	Germin-like protein	-1.97246	4.63255	-1.68094	1.91091	-2.56587	2.5864	5' CTGTTCGCAATGCTGTTAC 3'	5' TTCTGGCTGTTGAAGGAGA 3'
TraesCS4D01G031800.1	Germin-like protein	-1.17891	2.95422	-2.04822	1.85134	-2.28665	2.36898	5' TACTCCAGGGTGGTGCG 3'	5' AGCGGTGAACTTGGACTTG 3'
TraesCS4D01G189000.1	Chaperone protein dnaJ	-1.36334	1.30485	-4.13185	1.84715	-3.44596	4.11946	5' TGCGACTGAAGCACCAA 3'	5' GACCAGGATTTCTCGGACT 3'
TraesCSU01G049500.1	Chymotrypsin inhibitor	-3.66243	3.95562	-3.65661	1.74183	-2.32915	1.71787	5' AGAGTGCGTGCTTCAGTT 3'	5' AGTCACAGGCGTTGTTAGA 3'
TraesCS1A01G156400.1	Transporter-related family protein	-1.69829	3.65971	-2.11216	1.63868	-2.40414	1.44817	5' TGTTTACGGCGACCCAC 3'	5' ATGCGATGCCAACTCCC 3'
TraesCS4B01G120400.1	Non-specific serine/threonine protein kinase	-1.63537	1.70512	-1.38663	-1.95981	1.02407	1.05178	5' GCTGGACAAGGAGAAGG 3'	5' CCCATAAGGTGGAAACC 3'
TraesCS7B01G264800.1	GATA transcription factor	-4.16225	-1.30109	1.65101	-2.17471	2.94968	1.30229	5' ATCGGTGAATCATCCAGTG 3'	5' ATGTCCTAATAACACCCAGAG 3'
TraesCS6A01G344000.4	Lysine ketoglutarate reductase/saccharopine dehydrogenase	-4.30153	5.36841	-2.57867	-3.00133	1.42851	1.22236	5' GCTGGCAAACTCACTCC 3'	5' CATTCTTTATTCCGTCAACT 3'
TraesCS4D01G243400.1	Complex-1-interacting phosphatase	-2.97889	3.7693	-2.30036	-4.27064	1.83533	1.26374	5' CGGTGGTGGTAAGGGAG 3'	5' CGACTGGAGCACGAGGA 3'
TraesCS4A01G245100.1	Dormancy-associated protein/auxin-repressed protein	-1.15211	2.14015	-1.40641	-5.07682	2.83533	1.12624	5' ATGGCGGCGTCGCAANAC 3'	5' TTNGGGCAAACTTCTTNGA 3'
